# Supplementary material for: Impact of Olive Oil Fatty Acids and Bioactive Compounds on Cognitive Function in Adults: A Systematic Review
Source: Foods. 2026 May 18;15(10):1791. doi: 10.3390/foods15101791 (PMC13206388; doi:10.3390/foods15101791)
Supplement: Supplementary file 1 [file foods-15-01791-s001.zip]

Archive with 1 entries (1 files):
- foods-4287336-supplementary.pdf
